# Supplementary material for: Rhinovirus Suppresses TGF-β-GARP Presentation by Peripheral NK Cells
Source: Cells. 2022 Dec 28;12(1):129. doi: 10.3390/cells12010129 (PMC9818541; doi:10.3390/cells12010129)
Supplement: Supplementary file 1 [file cells-12-00129-s001.zip]

Archive with 1 entries (1 files):
- cells-2050447-supplementary.pdf
